# Supplementary material for: Targeting TGFβR2‐mutant tumors exposes vulnerabilities to stromal TGFβ blockade in pancreatic cancer
Source: EMBO Mol Med. 2019 Oct 14;11(11):e10515. doi: 10.15252/emmm.201910515 (PMC6835203; doi:10.15252/emmm.201910515)
Supplement: Supplementary file 2 — Source Data for Appendix [file EMMM-11-e10515-s006.zip]

Archive with 3 entries (2 files):
- Appendix_source_data/
- Appendix_source_data/FigS3_source_data.pdf
- Appendix_source_data/FigS4_source_data.pdf
